# Supplementary material for: Horizontal Gene Transfer and Redundancy of Tryptophan Biosynthetic Enzymes in Dinotoms
Source: Genome Biol Evol. 2014 Jan 21;6(2):333–43. doi: 10.1093/gbe/evu014 (PMC3942023; doi:10.1093/gbe/evu014)
Supplement: Supplementary Data [file supp_evu014_suppl_data.zip]

Archive with 3 entries (3 files):
- Supplementary_File_S2.docx
- FigS1.eps
- Supplementary_File_S1.xlsx
