# Supplementary material for: Horizontal Gene Transfer and Redundancy of Tryptophan Biosynthetic Enzymes in Dinotoms
Source: Genome Biol Evol. 2014 Jan 21;6(2):333–43. doi: 10.1093/gbe/evu014 (PMC3942023; doi:10.1093/gbe/evu014)
Supplement: Supplementary Data [file supp_evu014_suppl_data.zip › Supplementary_File_S1.xlsx]

## Sheet: Dinotom TrpBioSyn Prot
Tryptophan biosynthetic proteins in dinotoms
Sequence ID	protein
DbL@16881	AS
DbSLcDNA@01457	AS
GfL@31357	AS
GfL@58163	AS
GfL@625	AS
KfD@15250	AS
KfL@27449	AS
KfL@7329	AS
KfL@51216	AS (truncated)
GfL@11995	InGPS
GfL@63904	InGPS
DbL@33784	InGPS-PRAI
DbL@65956	InGPS-PRAI
GfD@86305	InGPS-PRAI
GfD@9483	InGPS-PRAI
GfL@71725	InGPS-PRAI
KfD@20483	InGPS-PRAI
KfD@73357	InGPS-PRAI
KfL@29595	InGPS-PRAI
KfL@919	InGPS-PRAI
DbL@255	PRAI
GfD@78719	PRAI
DbL@31163	PRT
GfD@33208	PRT
GfL@13468	PRT
GfL@1801	PRT
GfL@75174	PRT
KfD@26355	PRT
KfL@14241	PRT
KfL@25699	PRT
DbD@6086	TS
DbL@10242	TS
DbL@2712	TS
DbL@44251	TS
DbL@46430	TS
DbL@47579	TS
DbL@49182	TS
GfD@46335	TS
GfD@7530	TS
GfD@80022	TS
GfD@84994	TS
GfD@88141	TS
GfL@4671	TS
GfL@47815	TS
GfL@48845	TS
GfL@49775	TS
GfL@7577	TS
KfD@3428	TS
KfD@36535	TS
KfD@45519	TS
KfD@50412	TS
KfD@66479	TS
KfD@77031	TS
KfL@17924	TS
KfL@18523	TS
KfL@52992	TS
KfL@57069	TS
KfL@57781	TS
KfL@72463	TS
GfD@55026	TS-B
GfD@59162	TS-B
GfD@78462	TS-B
GfD@86598	TS-B
GfL@17732	TS-B
GfL@23161	TS-B
GfL@49753	TS-B
KfD@11950	TS-B
KfD@50234	TS-B
KfD@74194	TS-B
KfD@77010	TS-B
KfL@29407	TS-B
KfL@31390	TS-B
KfL@49738	TS-B
KfL@6675	TS-B
organism	AS-I--AS-II	AS no 5'	PRT	InGPS-PRAI	InGPS	PRAI	TS	TS-b	Total
Db	1	-	1	2	-	1	7	-	12
Gf	3	-	4	3	2	1	10	7	30
Kf	3	1	3	4	-	-	12	8	31
									73
Abbreviations
PRT	Anthranilate phosphoribosyltransferase
AS	Anthranilate synthase (component I and II)
InGPS-PRAI	Indoleglycerolphosphate synthase-Phosphoribosylanthranilate isomerase fusion
TS	Tryptophan synthase (A or α and B or β subunits)
InGPS	Indoleglycerolphosphate synthase
PRAI	Phosphoribosylanthranilate isomerase
TS-B	Tryptophan synthase B or β subunit

## Sheet: List of Taxa
List of taxa included in the phylogenetic analyses
	Group	Taxon	Plastid	Data type
Alveolate	Apicomplexa	Chromera velia	no	ESTs
	Apicomplexa	Cryptosporidium hominis	no	Genomes
	Apicomplexa	Cryptosporidium parvum	no	Genomes
	Apicomplexa	Neospora caninum	yes	Genomes
	Apicomplexa	Plasmodium berghei	yes	Genomes
	Apicomplexa	Plasmodium chabaudi	yes	Genomes
	Apicomplexa	Plasmodium falciparum	yes	Genomes
	Apicomplexa	Toxoplasma gondii	yes	Genomes
	Ciliate	Ichthyophthirius multifiliis	yes	ESTs
	Ciliate	Paramecium tetraurelia	no	Genomes
	Ciliate	Tetrahymena thermophila	no	Genomes
	Dinoflagellate	Alexandrium catenella	yes	ESTs
	Dinoflagellate	Alexandrium minutum	yes	ESTs
	Dinoflagellate	Alexandrium ostenfeldii	yes	ESTs
	Dinoflagellate	Alexandrium tamarense	yes	ESTs
	Dinoflagellate	Amphidinium carterae	yes	ESTs
	Dinoflagellate	Heterocapsa triquetra	yes	ESTs
	Dinoflagellate	Durinskia baltica Light	yes	RNA seq
	Dinoflagellate	Durinskia baltica Dark	yes	RNA seq
	Dinoflagellate	Glenodinium foliaceum Light	yes	RNA seq
	Dinoflagellate	Glenodinium foliaceum Dark	yes	RNA seq
	Dinoflagellate	Kryptoperidinium foliaceum Light	yes	RNA seq
	Dinoflagellate	Kryptoperidinium foliaceum Dark	yes	RNA seq
	Dinoflagellate	Karenia brevis	yes	ESTs
	Dinoflagellate	Karlodinium micrum	yes	ESTs
	Dinoflagellate	Lingulodinium polyeydrum	no	ESTs
	Dinoflagellate	Oxyrrhis marina	NA	ESTs
	Dinoflagellate	Perkinsus marinus	yes	Genomes
	Dinoflagellate	Symbiodinium sp	yes	ESTs
Amoebozoa	Amoebozoa	Dictyostelium discoideum	no	Genomes
	Amoebozoa	Dictyostelium purpureum	no	Genomes
Cryptomonad	Cryptomonad	Guillardia theta	yes	Genomes
Excavate	Excavate	Euglena gracilis	yes	ESTs
	Excavate	Euglena longa	yes	ESTs
	Excavate	Euglena mutabilis	yes	ESTs
	Excavate	Naegleria gruberi	no	Genomes
Fungi	Fungi	Cryptococcus neoformans	no	Genomes
	Fungi	Laccaria bicolor	no	Genomes
	Fungi	Neurospora crassa	no	Genomes
	Fungi	Schizosaccharomyces pompe	no	Genomes
	Fungi	Ustilago maydis	no	Genomes
Haptophyte	Haptophyte	Calcidiscus leptoporus	yes	ESTs
	Haptophyte	Coccolithus braarudii	yes	ESTs
	Haptophyte	Emiliania huxleyi	yes	Genomes
	Haptophyte	Isochrysis galbana	yes	ESTs
	Haptophyte	Pavlova lutheri	yes	ESTs
	Haptophyte	Prymnesium parvum	yes	ESTs
Katablepharid	Katablepharid	Roombia truncata	no	ESTs
Metazoa	Metazoa	Danio rerio	no	Genomes
	Metazoa	Daphnia pulex	no	Genomes
	Metazoa	Gallus gallus	no	Genomes
	Metazoa	Homo sapiens	no	Genomes
	Metazoa	Lottia gigantea	no	Genomes
	Metazoa	Nematostella vectensis	no	Genomes
Plantae	Glaucophyte	Cyanophora paradoxa	yes	ESTs
	Glaucophyte	Glaucocystis nostochinearum	yes	ESTs
	Green Alga	Asterochloris sp	yes	Genomes
	Green Alga	Chlamydomonas reinhardtii	yes	Genomes
	Green Alga	Chlorella vulgaris	yes	Genomes
	Green Alga	Coccomyxa sp	yes	Genomes
	Green Alga	Micromonas pusilla	yes	Genomes
	Green Alga	Micromonas sp	yes	Genomes
	Green Alga	Ostreococcus lucimarinus	yes	Genomes
	Green Alga	Ostreococcus tauri	yes	Genomes
	Green Alga	Volvox carteri	yes	Genomes
	Red Alga	Calliarthron tuberculosum	yes	ESTs
	Red Alga	Chondrus crispus	yes	ESTs
	Red Alga	Cyanidioschyzon merolae	yes	Genomes
	Red Alga	Eucheuma denticulatum	yes	ESTs
	Red Alga	Galdieria sulphuraria	yes	ESTs
	Red Alga	Furcellaria lumbricalis	yes	ESTs
	Red Alga	Gracilaria sp	yes	ESTs
	Red Alga	Griffithsia okiensis	yes	ESTs
	Red Alga	Porphyra haitanensis	yes	ESTs
	Red Alga	Porphyra yezoensis	yes	ESTs
	Red Alga	Porphyridium cruentum	yes	ESTs
	Streptophyte	Arabidopsis thaliana	yes	Genomes
	Streptophyte	Brachypodium distachyon	yes	Genomes
	Streptophyte	Mimulus guttatus	yes	Genomes
	Streptophyte	Oryza sativa	yes	Genomes
	Streptophyte	Physcomitrella patens	yes	Genomes
	Streptophyte	Populus trichocarpa	yes	Genomes
	Streptophyte	Selaginella moellendorffii	yes	Genomes
	Streptophyte	Sorghum bicolor	yes	Genomes
	Streptophyte	Vitis vinifera	yes	Genomes
	Streptophyte	Zea mays	yes	Genomes
Prokaryote	Prokaryote	Actinobacteria	no	Genomes
	Prokaryote	Alphaproteobacteria	no	Genomes
	Prokaryote	Aquificae	no	Genomes
	Prokaryote	Bacteroides fragilis	no	Genomes
	Prokaryote	Batrachochytrium dendrobatidis	no	Genomes
	Prokaryote	Chlamydiae	no	Genomes
	Prokaryote	Chlorobi	no	Genomes
	Prokaryote	Chloroflexi	no	Genomes
	Prokaryote	Crenarchaeota	no	Genomes
	Prokaryote	Cyanobacteria	no	Genomes
	Prokaryote	Deferribacteres	no	Genomes
	Prokaryote	Deinococcus	no	Genomes
	Prokaryote	Euryarchaeota	no	Genomes
	Prokaryote	Firmicutes	no	Genomes
	Prokaryote	Fusobacteria	no	Genomes
	Prokaryote	Nitorospirae	no	Genomes
	Prokaryote	Planctomycetes	no	Genomes
	Prokaryote	Proteobacteria-nonalpha	yes	Genomes
	Prokaryote	Spirochaetes	no	Genomes
	Prokaryote	Synergistetes	yes	Genomes
	Prokaryote	Tenericutes	no	Genomes
	Prokaryote	Thermotogae	no	Genomes
	Prokaryote	Thumarchaeota	no	Genomes
	Prokaryote	Unclassifides	no	Genomes
	Prokaryote	Verrucomicrobia	no	Genomes
Rhizaria	Rhizaria	Bigelowiella natans	yes	Genomes
Stramenopile	Diatom	Fragilariopsis cylindrus	yes	Genomes
	Diatom	Phaeodactylum tricornutum	yes	Genomes
	Diatom	Pseudonitzschia multiseries CLN47	yes	ESTs
	Diatom	Thalassiosira pseudonana	yes	Genomes
	Dictyochophyte	Pseudochattonella farcimen	yes	ESTs
	Labirynthulid	Aurantiochytrium_limacinum	no	Genomes
	Labirynthulid	Schizochytrium_aggregatum	no	Genomes
	Labirynthulid	Aplanochytrium_kerguelense	no	Genomes
	Oomycete	Phytophthora ramorum	no	Genomes
	Oomycete	Phytophthora sojae	no	Genomes
	Oomycete	Saprolegnia parasitica	no	Genomes
	Pelagophyte	Aureococcus anophageferrens	yes	Genomes
	Phaeophyte	Ectocarpus siliculosus	yes	Genomes
Mitochondrion Proteins	Refseqs	-	-	Mixed
Plastid Proteins	Refseqs	-	-	Mixed

## Sheet: Dinotom phylogenies
Phylogenies reconstructed for dinotom proteins
Db_D_TS@MMETSP0117_2-20130122_6086.tre	((Durinskia_baltica_Light@MMETSP0116_2-20130129_2712_1:0.07467616333300497455,(Kryptoperidinium_foliaceum_Light@MMETSP0120_2-20121206_6675_1:0.08987891350184566697,(((((((((Red_algae-Cyanidioschyzon_merolae@CMJ191C:0.36559761816896829689,(((((Streptophyte-Physcomitrella_patens@66768:0.11192322115307373753,Streptophyte-Physcomitrella_patens@177951:0.02720114122915351720)100:0.14011160227822896940,…
Db_L_APRT@MMETSP0116_2-20130129_31163.tre	(((Fungi-Neurospora_crassa@NCU04411T0:0.86542179306334521272,Fungi-Schizosaccharomyces_pompe@SPBC16G5.08:0.64829925364539875421)66:0.19161677040294797236,(Fungi-Cryptococcus_neoformans@CNAG_00811T0:0.42841829751189741682,Fungi-Laccaria_bicolor@253407:0.51436047861784717217)90:0.14875366960698524488)33:0.09497713803273834243,(Fungi-Batrachochytrium_dendrobatidis@23435:0.62193985693747200205,(((((P…
Db_L_ASase@MMETSP0116_2-20130129_16881.tre	((Prok-Alpha-Brucella_suis@376281226:0.21147242390100159937,Prok-Alpha-Mesorhizobium_ciceri@319781826:0.11975119507607248637)88:0.05912012876454175725,(Prok-Alpha-Polymorphum_gilvum@328544160:0.31241014034528508114,(((((((Prok-Deino-Deinococcus_maricopensis@320333890:0.20740349517902795240,(Prok-Deino-Deinococcus_geothermalis@94984605:0.19682411259219176336,Prok-Deino-Deinococcus_deserti@22635682…
Db_L_InGPS_PRAI@MMETSP0116_2-20130129_255.tre	(Durinskia_baltica_Light@MMETSP0116_2-20130129_255_1:0.32280069523096105444,((Pl-Diatom-Thalassiosira_pseudonana@36525:0.38251934218739347404,(Pl-Diatom-Phaeodactylum_tricornutum@34747:0.28462560694078464785,(Pl-Stramenopile-Ectocarpus_siliculosus@0281_0043:0.75738975287717624774,(((Oomycete-Phytophthora_ramorum@71833:0.01324384612222379021,Oomycete-Phytophthora_sojae@108696:0.0521248823413683684…
Db_L_InGPS_PRAI@MMETSP0116_2-20130129_33784.tre	(Kryptoperidinium_foliaceum_Dark@MMETSP0121_2-20121125_20483_1:0.00000094999072874786,((Kryptoperidinium_foliaceum_Light@MMETSP0120_2-20121206_29595_1:0.07244537050368382580,(((((Oomycete-Saprolegnia_parasitica@00497T0:0.40372818981700581142,(Oomycete-Phytophthora_sojae@108696:0.00348568106087948464,Oomycete-Phytophthora_ramorum@71833:0.14583046383451758743)100:0.51681713456566258369)79:0.1779595…
Db_L_InGPS_PRAI@MMETSP0116_2-20130129_65956.tre	(((Durinskia_baltica_Light@MMETSP0116_2-20130129_33784_1:0.00000095017661190305,Durinskia_baltica_Light@MMETSP0116_2-20130129_65956_1:0.00000095017661190305)99:0.06267816156402530869,((Pl-Stramenopile-Ectocarpus_siliculosus@0281_0043:0.27488103883212278156,((Pl-Diatom-Thalassiosira_pseudonana@36525:0.08924461568473338047,((Pl-Diatom-Pseudonitzschia_CLN47@302742:0.00000095017661190305,Pl-Diatom-Fr…
Db_L_TS@MMETSP0116_2-20130129_10242.tre	(((Pl-Diatom-Pseudonitzschia_CLN47@240357:0.05577262045498222742,Pl-Diatom-Fragilariopsis_cylindrus@169676:0.06770598437739749897)100:0.05666083743762102137,(((Pl-Stramenopile-Aureococcus_anophageferrens@25486:0.30753141201156886098,((Pl-Stramenopile-Ectocarpus_siliculosus@0060_0108:0.41740583632536348846,Pl-Stramenopile-Ectocarpus_siliculosus@0036_0051:0.05763238004517447916)99:0.159547681638259…
Db_L_TS@MMETSP0116_2-20130129_2712.tre	((Durinskia_baltica_Light@MMETSP0116_2-20130129_2712_1:0.08228042804738433524,((Pl-Diatom-Pseudonitzschia_CLN47@240357:0.05718748626663490431,Pl-Diatom-Fragilariopsis_cylindrus@169676:0.08072295778996790849)100:0.06320730606155328113,(Kryptoperidinium_foliaceum_Light@MMETSP0120_2-20121206_6675_1:0.10851037770698578055,((Pl-Stramenopile-Aureococcus_anophageferrens@25486:0.32763834055498697317,((Pl…
Db_L_TS@MMETSP0116_2-20130129_46430.tre	(((Pl-Diatom-Pseudonitzschia_CLN47@240357:0.05524906049587970103,Pl-Diatom-Fragilariopsis_cylindrus@169676:0.06717681114750453930)100:0.05617229133323346779,(((Pl-Stramenopile-Aureococcus_anophageferrens@25486:0.30409749977453998104,((Pl-Stramenopile-Ectocarpus_siliculosus@0060_0108:0.40832690179129016439,Pl-Stramenopile-Ectocarpus_siliculosus@0036_0051:0.05391106791681370830)99:0.156993765470010…
Db_L_TS@MMETSP0116_2-20130129_49182.tre	(((Kryptoperidinium_foliaceum_Light@MMETSP0120_2-20121206_6675_1:0.09612716062327965327,((Pl-Diatom-Thalassiosira_pseudonana@25605:0.15152995940362437577,Pl-Diatom-Phaeodactylum_tricornutum@41702:0.05807212432249658773)83:0.07750079959778288785,(Pl-Stramenopile-Aureococcus_anophageferrens@25486:0.31017771279455491618,((Pl-Stramenopile-Ectocarpus_siliculosus@0060_0108:0.42557211972767866603,Pl-Str…
Gf_D_APRT@MMETSP0119_2-20121206_33208.tre	((((((Prok-Deino-Meiothermus_silvanus@297564814:0.32478869825613349009,Prok-Deino-Marinithermus_hydrothermalis@328949786:0.19847069537825925978)100:0.15702201163652892979,(Prok-Deino-Deinococcus_radiodurans@15806768:0.13196163875080391126,Prok-Deino-Deinococcus_deserti@226355791:0.11513172923915805657)100:0.42715354093372548405)98:0.16742236881018862649,Glenodinium_foliaceum_Dark@MMETSP0119_2-201…
Gf_D_InGPS_PRAI@MMETSP0119_2-20121206_78719.tre	(Glenodinium_foliaceum_Dark@MMETSP0119_2-20121206_9483_1:0.00000091883684410375,((Kryptoperidinium_foliaceum_Light@MMETSP0120_2-20121206_29595_1:0.12061508015617085354,(Durinskia_baltica_Light@MMETSP0116_2-20130129_65956_1:0.12461032979760211514,((Oomycete-Saprolegnia_parasitica@00497T0:0.57544794718357794583,(Pl-Diatom-Phaeodactylum_tricornutum@34747:0.25086871629699319941,Durinskia_baltica_Ligh…
Gf_D_InGPS_PRAI@MMETSP0119_2-20121206_86305.tre	(Glenodinium_foliaceum_Dark@MMETSP0119_2-20121206_9483_1:0.00000087155414469886,(Glenodinium_foliaceum_Dark@MMETSP0119_2-20121206_86305_1:0.00000087155414469886,(Durinskia_baltica_Light@MMETSP0116_2-20130129_65956_1:0.24364931317222446316,Kryptoperidinium_foliaceum_Light@MMETSP0120_2-20121206_29595_1:0.13578624595044266887)100:0.05677225373369675782)10:0.00000087155414469886,Glenodinium_foliaceum…
Gf_D_InGPS_PRAI@MMETSP0119_2-20121206_9483.tre	(Glenodinium_foliaceum_Dark@MMETSP0119_2-20121206_78719_1:0.00000087716372604318,(Glenodinium_foliaceum_Dark@MMETSP0119_2-20121206_86305_1:0.00000087716372604318,((Kryptoperidinium_foliaceum_Light@MMETSP0120_2-20121206_29595_1:0.10745699546270087721,Durinskia_baltica_Light@MMETSP0116_2-20130129_65956_1:0.21147657910972489370)54:0.07061105447381348099,(Schizochytrium_aggregatum@jgi_Schag1_95590_fg…
Gf_D_TS@MMETSP0119_2-20121206_7530.tre	(Glenodinium_foliaceum_Dark@MMETSP0119_2-20121206_88141_1:0.00000089092002494928,((Durinskia_baltica_Light@MMETSP0116_2-20130129_2712_1:0.07808394557244914547,((Pl-Diatom-Fragilariopsis_cylindrus@169676:0.06913780926627502432,Pl-Diatom-Pseudonitzschia_CLN47@240357:0.05415293658736608506)99:0.05968635082708921569,(Kryptoperidinium_foliaceum_Light@MMETSP0120_2-20121206_6675_1:0.10193091383762829805…
Gf_D_TS@MMETSP0119_2-20121206_80022.tre	((Durinskia_baltica_Light@MMETSP0116_2-20130129_2712_1:0.08020670833170426284,((Pl-Diatom-Fragilariopsis_cylindrus@169676:0.07154997681327213144,Pl-Diatom-Pseudonitzschia_CLN47@240357:0.05568290488890512840)99:0.06099363592018126889,(((Pl-Diatom-Phaeodactylum_tricornutum@41702:0.06494830760749527310,Pl-Diatom-Thalassiosira_pseudonana@25605:0.15172004793875754070)90:0.08499513219003226872,(Pl-Stra…
Gf_D_TS@MMETSP0119_2-20121206_84994.tre	(Pl-Diatom-Pseudonitzschia_CLN47@240357:0.05125826976917186723,((Kryptoperidinium_foliaceum_Light@MMETSP0120_2-20121206_6675_1:0.08007013414828736964,((Pl-Stramenopile-Aureococcus_anophageferrens@25486:0.29250853904902895941,((Pl-Stramenopile-Ectocarpus_siliculosus@0036_0051:0.04037517056374298474,Pl-Stramenopile-Ectocarpus_siliculosus@0060_0108:0.36083746466639926576)100:0.19060182545398307585,(…
Gf_D_TS@MMETSP0119_2-20121206_86598.tre	((((Pl-Diatom-Pseudonitzschia_CLN47@240357:0.05149782351251594448,Pl-Diatom-Fragilariopsis_cylindrus@169676:0.06283311027722983388)100:0.05289453950662368481,((Pl-Dinoflagellate-Kryptoperidinium_foliaceum@isotig00361:0.00580791958814787668,Kryptoperidinium_foliaceum_Light@MMETSP0120_2-20121206_6675_1:0.00000089155238727479)100:0.08052816077831900787,((Pl-Diatom-Thalassiosira_pseudonana@25605:0.13…
Gf_D_TS@MMETSP0119_2-20121206_88141.tre	(Glenodinium_foliaceum_Dark@MMETSP0119_2-20121206_88141_1:0.00000089006194648902,(Glenodinium_foliaceum_Dark@MMETSP0119_2-20121206_86598_1:0.00000089006194648902,(Durinskia_baltica_Light@MMETSP0116_2-20130129_2712_1:0.07862677389603646427,((Pl-Diatom-Pseudonitzschia_CLN47@240357:0.05446096676453996560,Pl-Diatom-Fragilariopsis_cylindrus@169676:0.07004977406228610204)99:0.05921654897082939684,(Kryp…
Gf_L_APRT@MMETSP0118_2-20121227_13468.tre	(Prok-Deino-Deinococcus_deserti@226355791:0.11603692150774544412,((Prok-Deino-Meiothermus_silvanus@297564814:0.32672374215884236737,Prok-Deino-Marinithermus_hydrothermalis@328949786:0.20033345161752574848)98:0.15822463461633010096,((Glenodinium_foliaceum_Dark@MMETSP0119_2-20121206_9085_1:0.70430781025817745800,(((Prok-Cyano-Synechococcus_sp@148242431:0.24713651150984200511,(Prok-Cyano-Synechococc…
Gf_L_APRT@MMETSP0118_2-20121227_1801.tre	(Pl-Diatom-Pseudonitzschia_CLN47@196988:0.07599400023202665388,(((Glenodinium_foliaceum_Light@MMETSP0118_2-20121227_75174_1:0.00000094234790505596,Glenodinium_foliaceum_Light@MMETSP0118_2-20121227_1801_1:0.00310722886479301592)100:0.03685335620111733490,Kryptoperidinium_foliaceum_Light@MMETSP0120_2-20121206_14241_1:0.06923689413176334351)63:0.04339443772144695871,(Pl-Diatom-Phaeodactylum_tricornu…
Gf_L_APRT@MMETSP0118_2-20121227_75174.tre	(Pl-Diatom-Pseudonitzschia_CLN47@196988:0.06837926409205649647,(((Glenodinium_foliaceum_Light@MMETSP0118_2-20121227_75174_1:0.00000094163654851982,Glenodinium_foliaceum_Light@MMETSP0118_2-20121227_1801_1:0.00000094163654851982)100:0.03648556755712920041,(((Pl-Stramenopile-Ectocarpus_siliculosus@0003_0266:0.35464664852878086121,((((Pl-Rhizaria-Bigelowiella_natans@90354:0.47813776558606224665,Pl-Cr…
Gf_L_ASase@MMETSP0118_2-20121227_31357.tre	(((Prok-Cyano-Cyanothece_sp@307152268:0.08836991836669433331,Prok-Cyano-Cyanothece_sp@218439236:0.07556281766685304935)100:0.14301886601775018470,((Prok-Cyano-Nostoc_punctiforme@186681734:0.08535395436655125734,(Prok-Cyano-Nostoc_sp@17227910:0.10327763944593440493,Prok-Cyano-Nodularia_spumigena@119509365:0.08373853980446255285)57:0.02003950765846655713)84:0.04329936411050935158,Prok-Cyano-Anabaen…
Gf_L_ASase@MMETSP0118_2-20121227_58163.tre	(((Prok-Deino-Marinithermus_hydrothermalis@328950504:0.84697763977069617791,(Prok-Deino-Deinococcus_maricopensis@320333890:0.22626227328373957337,(Prok-Deino-Deinococcus_geothermalis@94984605:0.18151859310711801476,Prok-Deino-Deinococcus_deserti@226356823:0.20261848566391635340)100:0.19041870933936350108)100:0.63220924287044988343)100:0.67169749903705378014,((Fungi-Batrachochytrium_dendrobatidis@…
Gf_L_ASase@MMETSP0118_2-20121227_625.tre	((((Pl-Stramenopile-Ectocarpus_siliculosus@0346_0021:0.30236413434049569382,(Pl-Diatom-Thalassiosira_pseudonana@268301:0.24658296846050303808,((((Pl-Diatom-Fragilariopsis_cylindrus@256277:0.00996291325896989793,Pl-Diatom-Fragilariopsis_cylindrus@180417:0.00337907640482463948)100:0.06341743844264650931,Pl-Diatom-Pseudonitzschia_CLN47@196304:0.08911594893581746557)97:0.05634518861401632828,((Glenod…
Gf_L_InGPS_PRAI@MMETSP0118_2-20121227_11995.tre	(Kryptoperidinium_foliaceum_Dark@MMETSP0121_2-20121125_73357_1:0.00000093933349369483,(Glenodinium_foliaceum_Light@MMETSP0118_2-20121227_63904_1:0.00000093933349369483,(Kryptoperidinium_foliaceum_Light@MMETSP0120_2-20121206_29595_1:0.05336899260056320038,((Durinskia_baltica_Light@MMETSP0116_2-20130129_33784_1:0.00000093933349369483,Durinskia_baltica_Light@MMETSP0116_2-20130129_65956_1:0.000000939…
Gf_L_InGPS_PRAI@MMETSP0118_2-20121227_63904.tre	(Durinskia_baltica_Light@MMETSP0116_2-20130129_65956_1:0.00000093831596317896,(((((Fungi-Neurospora_crassa@NCU00200T0:0.51033668719818170434,(Fungi-Schizosaccharomyces_pompe@SPBC1539.09c:0.22941571963198154060,((Fungi-Laccaria_bicolor@241231:0.19600423753585252684,Fungi-Laccaria_bicolor@232455:0.30006133809508189758)80:0.08865492203249249192,(Fungi-Cryptococcus_neoformans@CNAG_04501T0:0.308327377…
Gf_L_InGPS_PRAI@MMETSP0118_2-20121227_71725.tre	(Glenodinium_foliaceum_Light@MMETSP0118_2-20121227_71725_1:0.19546027550930045180,((Kryptoperidinium_foliaceum_Light@MMETSP0120_2-20121206_29595_1:0.06883820528848769160,((Durinskia_baltica_Light@MMETSP0116_2-20130129_33784_1:0.00000094535717679848,Durinskia_baltica_Light@MMETSP0116_2-20130129_65956_1:0.00000094535717679848)100:0.10684355861284566824,(((Aplanochytrium_kerguelense@jgi_Aplke1_44348…
Gf_L_TS@MMETSP0118_2-20121227_4671.tre	(Pl-Diatom-Pseudonitzschia_CLN47@240357:0.05620213616993223471,((((Pl-Stramenopile-Aureococcus_anophageferrens@25486:0.31747920202688179048,((Pl-Stramenopile-Ectocarpus_siliculosus@0036_0051:0.05505000237177924000,Pl-Stramenopile-Ectocarpus_siliculosus@0060_0108:0.41413244922032160789)100:0.17288831196928255984,((Pl-Haptophyte-Emiliania_huxleyi@427526:0.27924092456543386787,(Durinskia_baltica_Dar…
Gf_L_TS@MMETSP0118_2-20121227_47815.tre	((((Pl-Diatom-Pseudonitzschia_CLN47@240357:0.05694578543850131042,Pl-Diatom-Fragilariopsis_cylindrus@169676:0.06777943409670562913)99:0.05995258722617949343,(((Pl-Stramenopile-Aureococcus_anophageferrens@25486:0.31935278471619571450,((Pl-Stramenopile-Ectocarpus_siliculosus@0060_0108:0.41283386038575653476,Pl-Stramenopile-Ectocarpus_siliculosus@0036_0051:0.05906269472381887875)100:0.16311627264675…
Kf_D_APRT@MMETSP0121_2-20121125_26355.tre	((((((Prok-Deino-Meiothermus_silvanus@297564814:0.32364848512312360818,Prok-Deino-Marinithermus_hydrothermalis@328949786:0.19868758306406714143)96:0.15725412668667007599,(Prok-Deino-Deinococcus_radiodurans@15806768:0.13163757827284403024,Prok-Deino-Deinococcus_deserti@226355791:0.11518930160084826786)100:0.42576579601469660696)98:0.16654997808416427407,Glenodinium_foliaceum_Dark@MMETSP0119_2-2012…
Kf_D_ASase@MMETSP0121_2-20121125_15250.tre	(Prok-Alpha-Mesorhizobium_ciceri@319781826:0.12719731023704297646,(Prok-Alpha-Agrobacterium_sp@325293648:0.19435775892261514253,(Prok-Alpha-Polymorphum_gilvum@328544160:0.29749364246055604033,(((Prok-Cyano-Lyngbya_sp@119485317:0.24808983446465945888,((Prok-Cyano-Cyanothece_sp@307152268:0.07350442405938287238,Prok-Cyano-Cyanothece_sp@218439236:0.05118339445700483686)93:0.14520228742992655202,((Pro…
Kf_D_InGPS_PRAI@MMETSP0121_2-20121125_20483.tre	((((Pl-Stramenopile-Ectocarpus_siliculosus@0281_0043:0.54740669157390320354,(Pl-Diatom-Pseudonitzschia_CLN47@302742:0.15776109771243859714,Kryptoperidinium_foliaceum_Light@MMETSP0120_2-20121206_919_1:0.15495632420231544857)100:0.39643611746869061863)73:0.14418745030656945905,(((Oomycete-Phytophthora_ramorum@71833:0.09987053966191758447,Oomycete-Phytophthora_sojae@108696:0.00770128936347587011)100…
Kf_D_InGPS_PRAI@MMETSP0121_2-20121125_73357.tre	((Pl-Diatom-Pseudonitzschia_CLN47@302742:0.18409249061058977071,Kryptoperidinium_foliaceum_Light@MMETSP0120_2-20121206_919_1:0.14823964885707144323)100:0.40507518153140636974,((((Aplanochytrium_kerguelense@jgi_Aplke1_44348_fgenesh1_kg.5_#_24_#_isotig06100:0.29532241176017298701,(Aurantiochytrium_limacinum@jgi_Aurli1_43568_fgenesh1_kg.5_#_136_#_isotig04290:0.30336343237944785045,Schizochytrium_agg…
Kf_D_TS@MMETSP0121_2-20121125_3428.tre	(Pl-Diatom-Fragilariopsis_cylindrus@169676:0.06590020655892298018,((((Pl-Diatom-Phaeodactylum_tricornutum@41702:0.06087413659294656221,Pl-Diatom-Thalassiosira_pseudonana@25605:0.14614595560940987773)90:0.06797975061624131343,(Pl-Stramenopile-Aureococcus_anophageferrens@25486:0.30030258117880803681,((Pl-Stramenopile-Ectocarpus_siliculosus@0036_0051:0.05605802818519869946,Pl-Stramenopile-Ectocarpus…
Kf_D_TS@MMETSP0121_2-20121125_45519.tre	((Kryptoperidinium_foliaceum_Light@MMETSP0120_2-20121206_6675_1:0.10498676744078712375,((Pl-Diatom-Pseudonitzschia_CLN47@240357:0.07900425989255220605,Pl-Diatom-Fragilariopsis_cylindrus@169676:0.07025897764797377210)98:0.06610129883970361497,(((((((((((Glenodinium_foliaceum_Dark@MMETSP0119_2-20121206_78462_1:0.00000091763315413473,((Glenodinium_foliaceum_Light@MMETSP0118_2-20121227_48845_1:0.0000…
Kf_D_TS@MMETSP0121_2-20121125_66479.tre	(Glenodinium_foliaceum_Dark@MMETSP0119_2-20121206_88141_1:0.00000088980135957574,((Durinskia_baltica_Light@MMETSP0116_2-20130129_2712_1:0.07997080242493431745,(Kryptoperidinium_foliaceum_Light@MMETSP0120_2-20121206_6675_1:0.10576537389138225553,((Pl-Diatom-Fragilariopsis_cylindrus@169676:0.07107897113051665772,Pl-Diatom-Pseudonitzschia_CLN47@240357:0.05353489400353970279)100:0.0535437135975732891…
Kf_L_APRT@MMETSP0120_2-20121206_14241.tre	(Pl-Diatom-Pseudonitzschia_CLN47@196988:0.06962245587003404457,(Pl-Diatom-Phaeodactylum_tricornutum@14230:0.12117318218922844275,((Glenodinium_foliaceum_Light@MMETSP0118_2-20121227_1801_1:0.00000094545161873753,Glenodinium_foliaceum_Light@MMETSP0118_2-20121227_75174_1:0.00000094545161873753)100:0.03698688274703186563,(((Pl-Stramenopile-Ectocarpus_siliculosus@0003_0266:0.34123137298291633668,((((P…
Kf_L_APRT@MMETSP0120_2-20121206_25699.tre	(Durinskia_baltica_Light@MMETSP0116_2-20130129_31163_1:0.11373083006625273050,(Kryptoperidinium_foliaceum_Light@MMETSP0120_2-20121206_25699_1:0.05418873996343993860,((((Pl-Rhizaria-Bigelowiella_natans@90354:0.49457238060414276948,Pl-Cryptomonad-Guillardia_theta@80385:0.55781354432143170907)92:0.16620061814563349967,(Prok-Nitro-Candidatus_Nitrospira@302035790:1.51126883583411175671,(((Pl-Stramenop…
Kf_L_ASase@MMETSP0120_2-20121206_27449.tre	(((((Pl-Stramenopile-Ectocarpus_siliculosus@0346_0021:0.23994609256018961663,(Pl-Diatom-Thalassiosira_pseudonana@268301:0.24249567383272410681,(((Pl-Diatom-Pseudonitzschia_CLN47@196304:0.06900023288726397919,(Pl-Diatom-Fragilariopsis_cylindrus@180417:0.00207441387091696506,Pl-Diatom-Fragilariopsis_cylindrus@256277:0.01603440060037777601)100:0.05214561347349486869)100:0.04783494559113408290,((Kryp…
Kf_L_ASase@MMETSP0120_2-20121206_51216.tre	((Prok-Alpha-Mesorhizobium_ciceri@319781826:0.11255872561841501200,Prok-Alpha-Brucella_suis@376281226:0.21720297180169476081)67:0.04726907974543428231,(Prok-Alpha-Polymorphum_gilvum@328544160:0.34653661403892621617,(((Prok-Cyano-Synechococcus_sp@148238792:0.94566068064470454324,((Fungi-Batrachochytrium_dendrobatidis@34218:3.03123448248516069725,(Prok-Deino-Marinithermus_hydrothermalis@328950504:0…
Kf_L_ASase@MMETSP0120_2-20121206_7329.tre	((((Glenodinium_foliaceum_Dark@MMETSP0119_2-20121206_9085_1:0.93003831881084231270,(((Prok-Cyano-Cyanothece_sp@218441484:0.79954567949243193770,Fungi-Batrachochytrium_dendrobatidis@34218:1.10931338549503299973)61:0.09089443075029894625,(Green_algae-Asterochloris_sp@35584:0.74215170061409774238,(Streptophyte-Mimulus_guttatus@004319m:0.17751856345433858486,(Streptophyte-Populus_trichocarpa@770528:0…
Kf_L_InGPS_PRAI@MMETSP0120_2-20121206_29595.tre	(Kryptoperidinium_foliaceum_Dark@MMETSP0121_2-20121125_73357_1:0.00000095094034460058,(Glenodinium_foliaceum_Light@MMETSP0118_2-20121227_63904_1:0.00000095094034460058,(Kryptoperidinium_foliaceum_Light@MMETSP0120_2-20121206_29595_1:0.06000023168657163397,((Durinskia_baltica_Light@MMETSP0116_2-20130129_65956_1:0.00000095094034460058,Durinskia_baltica_Light@MMETSP0116_2-20130129_33784_1:0.000000950…
Kf_L_InGPS_PRAI@MMETSP0120_2-20121206_919.tre	(Kryptoperidinium_foliaceum_Light@MMETSP0120_2-20121206_919_1:0.14019745878781225690,(Pl-Stramenopile-Ectocarpus_siliculosus@0281_0043:0.54564278421592637969,(((Oomycete-Saprolegnia_parasitica@00497T0:0.44265057006480434953,(Oomycete-Phytophthora_ramorum@71833:0.10310881213353315089,Oomycete-Phytophthora_sojae@108696:0.00470592642542076896)100:0.54763891427297772818)99:0.22550720905941668004,((Ap…
Kf_L_TS@MMETSP0120_2-20121206_17924.tre	((Durinskia_baltica_Light@MMETSP0116_2-20130129_2712_1:0.07758945971684109988,(Kryptoperidinium_foliaceum_Light@MMETSP0120_2-20121206_6675_1:0.08504304511688688673,((Pl-Diatom-Pseudonitzschia_CLN47@240357:0.05282761679028941115,Pl-Diatom-Fragilariopsis_cylindrus@169676:0.06255019976633230394)99:0.04772543321176880848,(((Pl-Rhizaria-Bigelowiella_natans@55941:0.36049940802973351461,(Fungi-Ustilago_…
Kf_L_TS@MMETSP0120_2-20121206_18523.tre	(((Pl-Diatom-Pseudonitzschia_CLN47@240357:0.05705040147521241167,Pl-Diatom-Fragilariopsis_cylindrus@169676:0.07641947520552115625)100:0.06013188502386103418,(((Pl-Stramenopile-Aureococcus_anophageferrens@25486:0.32589923688665689561,((Pl-Stramenopile-Ectocarpus_siliculosus@0036_0051:0.06404492347645079908,Pl-Stramenopile-Ectocarpus_siliculosus@0060_0108:0.42958229444238499317)99:0.178444336340877…
Kf_L_TS@MMETSP0120_2-20121206_52992.tre	(((Kryptoperidinium_foliaceum_Light@MMETSP0120_2-20121206_6675_1:0.10475817657836762609,((Pl-Diatom-Fragilariopsis_cylindrus@169676:0.07266950697612437060,Pl-Diatom-Pseudonitzschia_CLN47@240357:0.05825356297715444248)97:0.05306723244021176178,((((((((Prok-Therm-Petrotoga_mobilis@160902667:0.30063115878121193791,((Prok-Therm-Thermotoga_thermarum@338730281:0.56890091674790399523,(((Prok-Therm-Fervi…
Kf_L_TS@MMETSP0120_2-20121206_6675.tre	((Durinskia_baltica_Light@MMETSP0116_2-20130129_2712_1:0.06937662539367588088,((Pl-Diatom-Fragilariopsis_cylindrus@169676:0.06653793732967311358,Pl-Diatom-Pseudonitzschia_CLN47@240357:0.05195757800475991894)98:0.05296325019963176589,(Kryptoperidinium_foliaceum_Light@MMETSP0120_2-20121206_6675_1:0.08139942047291846838,((Pl-Diatom-Phaeodactylum_tricornutum@41702:0.04596435857561188137,Pl-Diatom-Tha…
Kf_L_TS@MMETSP0120_2-20121206_72463.tre	((Durinskia_baltica_Light@MMETSP0116_2-20130129_2712_1:0.08157046887509188104,((Pl-Diatom-Fragilariopsis_cylindrus@169676:0.07907167085806857121,Pl-Diatom-Pseudonitzschia_CLN47@240357:0.05612943810797216965)99:0.06098135978897861048,(((Pl-Stramenopile-Aureococcus_anophageferrens@25486:0.33380550768297412301,((Pl-Stramenopile-Ectocarpus_siliculosus@0036_0051:0.06239871702210391530,Pl-Stramenopile-…

## Sheet: Dinoflagellate
Phylogenies reconstructed for dinoflagellate proteins
Alexandrium_minutum@gi_297651196_gb_GW808120.tre	((Alexandrium_minutum@gi_307932475_gb_HO655530.1_HO655530_1_603_Am_tryptophan_synthase_subunit_beta:0.03437826021135556576,(Pl-Dinoflagellate-Alexandrium_minutum@UN00239:0.00000088381196704816,Alexandrium_minutum@gi_297651663_gb_GW801963.1_GW801963_71_691_Am_tryptophan_synthase_subunit_beta:0.00593830216550469796)97:0.05986406027986896500)72:0.03595612886406133329,(Alexandrium_minutum@gi_29765119…
Alexandrium_minutum@gi_297651663_gb_GW801963.tre	(Alexandrium_minutum@gi_297651663_gb_GW801963.1_GW801963_71_691_Am_tryptophan_synthase_subunit_beta:0.00594342731188737816,((Alexandrium_minutum@gi_297651196_gb_GW808120.1_GW808120_1_762_Am_tryptophan_synthase_subunit_beta:0.03887714720233540616,(((Pl-Cryptomonad-Guillardia_theta@159516:0.14234431698371499686,(((Prok-Cyano-Microcoleus_chthonoplastes@254409892:0.10732398123303629744,Prok-Cyano-Cya…
Alexandrium_minutum@gi_307932475_gb_HO655530.tre	(Pl-Dinoflagellate-Alexandrium_minutum@UN00239:0.00000088688543200727,(Alexandrium_minutum@gi_307932475_gb_HO655530.1_HO655530_1_603_Am_tryptophan_synthase_subunit_beta:0.04596179462366245527,(((((Karenia_brevis@gi_117397467_gb_EG731780.1_EG731780_1_705_Kb_tryptophan_synthase_subunit_beta:0.00000088688543200727,Pl-Karenia_brevis@UN22156:0.00000088688543200727)100:0.08680967775621807603,(Durinskia…
Alexandrium_ostenfeldii@gi_42750355_gb_CK784677.tre	(Alexandrium_ostenfeldii@gi_42750355_gb_CK784677.1_CK784677_3_833_Ao_tryptophan_synthase_subunit_beta:0.00000088789440073919,((((Durinskia_baltica_Light@MMETSP0116_2-20130129_23663_1:0.00000088789440073919,Durinskia_baltica_Dark@MMETSP0117_2-20130122_28579_1:0.00000088789440073919)100:0.19548975443635893678,(Karenia_brevis@gi_117397467_gb_EG731780.1_EG731780_1_705_Kb_tryptophan_synthase_subunit_b…
Alexandrium_tamarense@gi_117400087_gb_EG734400.tre	(Pl-Dinoflagellate-Alexandrium_tamarense@UN00034:0.00000087573324475587,((Alexandrium_tamarense@gi_40755282_gb_CK431700.1_CK431700_639_76_At_anthranilate_phosphoribosyltransferase:0.03179032894974804374,(Prok-Therm-Petrotoga_mobilis@160902670:1.23536445238043257611,(Kryptoperidinium_foliaceum_Light@MMETSP0120_2-20121206_25699_1:0.02462637751878807291,((Glenodinium_foliaceum_Dark@MMETSP0119_2-2012…
Alexandrium_tamarense@gi_219223170_gb_FK727105.tre	(Alexandrium_tamarense@gi_219223170_gb_FK727105.1_FK727105_644_87_At_hypothetical_protein_GUITHDRAFT_80383:0.00238674797261799639,(((((Fungi-Batrachochytrium_dendrobatidis@23435:0.68840871731424979618,((Fungi-Cryptococcus_neoformans@CNAG_00811T0:0.41268224356805305320,Fungi-Laccaria_bicolor@253407:0.49289082103119663536)93:0.16210018267344755705,(Fungi-Ustilago_maydis@UM00518:0.646076319495413220…
Alexandrium_tamarense@gi_219235787_gb_FK721633.tre	((Alexandrium_tamarense@gi_117400087_gb_EG734400.1_EG734400_546_76_At_anthranilate_phosphoribosyltransferase:0.08299056934223059123,Alexandrium_tamarense@gi_219223170_gb_FK727105.1_FK727105_644_87_At_hypothetical_protein_GUITHDRAFT_80383:0.00300450177054891474)42:0.00193576743803759049,(Alexandrium_tamarense@gi_219235787_gb_FK721633.1_FK721633_611_87_At_anthranilate_phosphoribosyltransferase:0.02…
Alexandrium_tamarense@gi_40755282_gb_CK431700.tre	((Pl-Dinoflagellate-Alexandrium_tamarense@UN00034:0.00000094351264833035,(Alexandrium_tamarense@gi_117400087_gb_EG734400.1_EG734400_546_76_At_anthranilate_phosphoribosyltransferase:0.09043806187881905934,Alexandrium_tamarense@gi_219223170_gb_FK727105.1_FK727105_644_87_At_hypothetical_protein_GUITHDRAFT_80383:0.00312524928654514707)42:0.00223614440726826492)17:0.00000094351264833035,(Alexandrium_t…
Alexandrium_tamarense@gi_48701842_gb_CO059673.tre	(Alexandrium_tamarense@gi_297650291_gb_GW796551.1_GW796551_677_114_At_tryptophan_synthase_alpha/beta_chains:0.12440140928295245759,(Alexandrium_tamarense@gi_48701842_gb_CO059673.1_CO059673_691_110_At_tryptophan_synthase_subunit_beta:0.00000089824732907035,((((Pl-Haptophyte-Coccolithus_braarudii@UN06393:0.07068193678155723636,Pl-Haptophyte-Emiliania_huxleyi@427526:0.05945454020874147566)100:0.2344…
Karenia_brevis@gi_117397467_gb_EG731780.tre	(Karenia_brevis@gi_117397467_gb_EG731780.1_EG731780_1_705_Kb_tryptophan_synthase_subunit_beta:0.00000088598468939970,(((((((Pl-Excavate-Euglena_gracilis@UN01158:0.35472683135154742251,(Green_algae-Chlorella_vulgaris@141793:0.25348011409010806627,(Streptophyte-Physcomitrella_patens@124222:0.14453109097445096531,Streptophyte-Selaginella_moellendorffii@80089:0.16044226263422756151)77:0.0537398614655…
Karlodinium_micrum@gi_186963243_gb_FE864172.tre	(Karlodinium_micrum@gi_186963243_gb_FE864172.1_FE864172_3_677_Km_anthranilate_synthase:0.00000090394771234821,(((((Prok-Alpha-Rhodopseudomonas_palustris@115526439:0.66021147225745757670,(Prok-Alpha-Polymorphum_gilvum@328544160:0.27163947555320300253,(Prok-Alpha-Agrobacterium_sp@325293648:0.18374008849017986478,Prok-Alpha-Brucella_suis@376281226:0.17327080472778327858)100:0.15725759848855752621)90…
Oxyrrhis_marina@gi_219220957_gb_FK720819.tre	(Oxyrrhis_marina@gi_219220957_gb_FK720819.1_FK720819_447_1_Om_tryptophan_synthase_subunit_beta:0.00000089301843797312,((((Prok-Cyano-Gloeobacter_violaceus@37522327:0.33923128452383582987,(((Prok-Cyano-Microcystis_aeruginosa@166364519:0.12415020520857010522,Prok-Cyano-Lyngbya_majuscula@332709749:0.11340806951356385834)90:0.09200893102289846304,((((((Streptophyte-Populus_trichocarpa@773968:0.115938…
Perkinsus_marinus@gi_38453270_gb_CF948452.tre	(Perkinsus_marinus@gi_38453270_gb_CF948452.1_CF948452_2_877_Pm_GMP_synthase_putative:0.00000091808405771862,(((Glaucophyte-Cyanophora_paradoxa@778_10027_10215:0.42060168563152211529,(((Durinskia_baltica_Dark@MMETSP0117_2-20130122_7918_1:0.20646737849336180282,(Aplanochytrium_kerguelense@jgi_Aplke1_30511_e_gw1.5.153.1:0.14951746579049687846,(Aurantiochytrium_limacinum@jgi_Aurli1_68789_e_gw1.1.1757…
Symbiodinium_sp@gi_186963244_gb_FE864173.tre	(Symbiodinium_sp@gi_219243193_gb_FK723612.1_FK723612_598_143_Ss_anthranilate_synthase:0.00000088882923191324,(Symbiodinium_sp@gi_186963244_gb_FE864173.1_FE864173_549_148_Ss_anthranilate_synthase:0.00782531502301497643,(Durinskia_baltica_Light@MMETSP0116_2-20130129_16881_1:0.09106516330769923173,(((Pl-Stramenopile-Ectocarpus_siliculosus@0346_0021:0.37774872902989481416,(Pl-Diatom-Thalassiosira_pse…
Symbiodinium_sp@gi_219243193_gb_FK723612.tre	(Symbiodinium_sp@gi_219243193_gb_FK723612.1_FK723612_598_143_Ss_anthranilate_synthase:0.00000088897835920060,(Symbiodinium_sp@gi_186963244_gb_FE864173.1_FE864173_549_148_Ss_anthranilate_synthase:0.00864465206923059615,((Durinskia_baltica_Light@MMETSP0116_2-20130129_16881_1:0.00000088897835920060,Pl-Dinoflagellate-Durinskia_baltica@isotig01457:0.00785587825992918251)100:0.10253343488565734576,((((…
Symbiont_of_Anemonia@gi_117402580_gb_EG736893.tre	(Glenodinium_foliaceum_Dark@MMETSP0119_2-20121206_9085_1:0.33695035226254443916,(Symbiont_of_Anemonia@gi_117402580_gb_EG736893.1_EG736893_780_1_Symb_indole-3-glycerol-phosphate_synthase:0.38446817818230305530,(((Prok-Alpha-Ruegeria_sp@99080979:0.32603013420714549442,Prok-Alpha-Parvibaculum_lavamentivorans@154253612:0.20156418380219021103)100:0.27253750480427318958,(Prok-Alpha-Magnetospirillum_mag…
Symbiont_of_Anemonia@gi_161749515_gb_EH081259.tre	((Prok-Alpha-Acidiphilium_multivorum@326403423:0.20460293789928474251,(Prok-Alpha-Granulibacter_bethesdensis@114327488:0.15720740371561869875,Prok-Alpha-Gluconacetobacter_xylinus@347759982:0.22418539386124469726)98:0.07299278859627002236)100:0.11004243065625579634,(((((((Karlodinium_micrum@gi_186963243_gb_FE864172.1_FE864172_3_677_Km_anthranilate_synthase:0.00000091913579080729,Pl-Karlodinium_mic…
Symbiont_of_Anemonia@gi_219219692_gb_FK738805.tre	(((Prok-Cyano-Synechococcus_sp@254422688:0.61894334716260057672,Prok-Cyano-Prochlorococcus_marinus@159903885:0.25454282625212332203)37:0.10900045298312499575,(Prok-Cyano-Synechococcus_sp@78185096:0.21683002194555694997,Prok-Cyano-Synechococcus_sp@33866163:0.13288741909260926022)98:0.15386702021658951733)93:0.50828614697440566150,(Symbiont_of_Anemonia@gi_117402580_gb_EG736893.1_EG736893_780_1_Symb…
Symbiont_of_Anemonia@gi_219221386_gb_FK750313.tre	(Symbiont_of_Anemonia@gi_219275118_gb_FK749802.1_FK749802_497_3_Symb_tryptophan_synthase_subunit_beta:0.00000089563311536339,(Symbiont_of_Anemonia@gi_219279244_gb_FK736652.1_FK736652_497_3_Symb_tryptophan_synthase_subunit_beta:0.00000089563311536339,(Symbiont_of_Anemonia@gi_219262239_gb_FK745473.1_FK745473_458_3_Symb_tryptophan_synthase_subunit_beta:0.01989778388088021127,(Prok-Alpha-Sphingomonas…
Symbiont_of_Anemonia@gi_219241272_gb_FK748802.tre	((Symbiont_of_Anemonia@gi_117402580_gb_EG736893.1_EG736893_780_1_Symb_indole-3-glycerol-phosphate_synthase:0.41519524450130229631,Glenodinium_foliaceum_Dark@MMETSP0119_2-20121206_9085_1:0.28915114149611348404)67:0.06726567847177916670,(((Prok-Cyano-Synechococcus_sp@317970559:0.33928451282519184184,(Prok-Cyano-Synechococcus_sp@254422688:0.37588020032009000770,((Prok-Cyano-Acaryochloris_marina@1583…
Symbiont_of_Anemonia@gi_219249362_gb_FK753144.tre	(Symbiont_of_Anemonia@gi_219256877_gb_FK734215.1_FK734215_1_450_Symb_indole-3-glycerol-phosphate_synthase:0.00000091837553869509,(Symbiont_of_Anemonia@gi_219279257_gb_FK739155.1_FK739155_1_450_Symb_indole-3-glycerol-phosphate_synthase:0.00000091837553869509,(Symbiont_of_Anemonia@gi_219249362_gb_FK753144.1_FK753144_2_448_Symb_indole-3-glycerol-phosphate_synthase:0.00000091837553869509,(Streptophyt…
Symbiont_of_Anemonia@gi_219256877_gb_FK734215.tre	(((Prok-Cyano-Synechococcus_sp@254422688:0.61894334716260057672,Prok-Cyano-Prochlorococcus_marinus@159903885:0.25454282625212332203)37:0.10900045298312499575,(Prok-Cyano-Synechococcus_sp@78185096:0.21683002194555694997,Prok-Cyano-Synechococcus_sp@33866163:0.13288741909260926022)98:0.15386702021658951733)93:0.50828614697440566150,(Symbiont_of_Anemonia@gi_117402580_gb_EG736893.1_EG736893_780_1_Symb…
Symbiont_of_Anemonia@gi_219262239_gb_FK745473.tre	(Prok-Nitro-Candidatus_Nitrospira@302037369:0.28086828950472664257,(((((Prok-Therm-Thermotoga_naphthophila@281412197:0.37664575567326935568,(Metazoa-Nematostella_vectensis@75942:0.20809123527919265451,Metazoa-Nematostella_vectensis@152185:0.14986044794662101154)100:0.57091498996894030071)37:0.11802728704930941228,Prok-Therm-Petrotoga_mobilis@160902667:0.31445592464161098434)21:0.07584660066111560…
Symbiont_of_Anemonia@gi_219275118_gb_FK749802.tre	(Symbiont_of_Anemonia@gi_219275118_gb_FK749802.1_FK749802_497_3_Symb_tryptophan_synthase_subunit_beta:0.00000089473793007721,(((Prok-Alpha-Sphingomonas_wittichii@148555638:0.18867504501350026991,((Prok-Alpha-Rhodomicrobium_vannielii@312113686:0.23260662099624787591,Prok-Alpha-Agrobacterium_sp@325291471:0.23351346187832641710)69:0.09071191602516287533,(((Prok-Cyano-Gloeobacter_violaceus@37522327:0…
Symbiont_of_Anemonia@gi_219279244_gb_FK736652.tre	(Symbiont_of_Anemonia@gi_219275118_gb_FK749802.1_FK749802_497_3_Symb_tryptophan_synthase_subunit_beta:0.00000089576118910760,((Symbiont_of_Anemonia@gi_219262239_gb_FK745473.1_FK745473_458_3_Symb_tryptophan_synthase_subunit_beta:0.01992494080263421813,(Prok-Alpha-Sphingomonas_wittichii@148555638:0.18589072492863487063,((Prok-Alpha-Rhodomicrobium_vannielii@312113686:0.22340419772270236898,Prok-Alph…
Symbiont_of_Anemonia@gi_219279257_gb_FK739155.tre	(((Prok-Cyano-Synechococcus_sp@254422688:0.61894334716260057672,Prok-Cyano-Prochlorococcus_marinus@159903885:0.25454282625212332203)37:0.10900045298312499575,(Prok-Cyano-Synechococcus_sp@78185096:0.21683002194555694997,Prok-Cyano-Synechococcus_sp@33866163:0.13288741909260926022)98:0.15386702021658951733)93:0.50828614697440566150,(Symbiont_of_Anemonia@gi_117402580_gb_EG736893.1_EG736893_780_1_Symb…
Symbiont_of_Anemonia@gi_219281076_gb_FK738285.tre	((Symbiont_of_Anemonia@gi_117402580_gb_EG736893.1_EG736893_780_1_Symb_indole-3-glycerol-phosphate_synthase:0.42396364249153595249,Glenodinium_foliaceum_Dark@MMETSP0119_2-20121206_9085_1:0.29449364855591564361)64:0.06405879672896634680,(((Prok-Alpha-Sphingobium_sp@347528976:0.60816086086184906190,((Prok-Alpha-Methylobacterium_sp@170743489:0.07630812621324227496,Prok-Alpha-Methylobacterium_nodulans…

## Sheet: Symbiodinium minutum
Unassembled sequences
Symbiodinium_minutum@gi_528589502.tre	((Symbiodinium_minutum@gi_528715047:0.03822646619851656491,(Prok-Alpha-Paracoccus_denitrificans@119384871:0.26501368177017953220,((((Streptophyte-Populus_trichocarpa@790546:0.23699239258702547994,(Symbiont_of_Anemonia@gi_117402580_gb_EG736893.1_EG736893_780_1_Symb_indole-3-glycerol-phosphate_synthase:0.44822367395347645358,Glenodinium_foliaceum_Dark@MMETSP0119_2-20121206_9085_1:0.2997957210480462…
Symbiodinium_minutum@gi_528595170.tre	(Symbiodinium_minutum@gi_528595170:0.09844308729364409372,(Prok-Alpha-Maricaulis_maris@114569735:0.25247474099445582629,(Prok-Alpha-Magnetospirillum_magneticum@83309831:0.17832095675119047362,((((Prok-Nitro-Thermodesulfovibrio_yellowstonii@206889695:0.23040757921776122696,Prok-Nitro-Candidatus_Nitrospira@302036775:0.32812426521594495465)99:0.13458075159571417090,((Glenodinium_foliaceum_Dark@MMETS…
Symbiodinium_minutum@gi_528615119.tre	(Symbiodinium_minutum@gi_528737196:0.00000091455982851613,(((Prok-Alpha-Mesorhizobium_ciceri@319783648:0.10842387973185640959,(Prok-Alpha-Beijerinckia_indica@182678399:0.36654865593194291273,Prok-Alpha-Brucella_suis@376280813:0.12374305216007168429)66:0.05405096990882381214)96:0.21932797496492084655,((((Glenodinium_foliaceum_Dark@MMETSP0119_2-20121206_9085_1:0.35022638135825912009,Symbiont_of_Ane…
Symbiodinium_minutum@gi_528615119_2.tre	(((Prok-Nitro-Thermodesulfovibrio_yellowstonii@206891150:0.62247276317177024918,(Streptophyte-Vitis_vinifera@17838365:0.17211198860368620567,Streptophyte-Vitis_vinifera@17820468:0.12131530003417587138)100:0.68985462388031160152)73:0.13756266997622818016,(((Glenodinium_foliaceum_Dark@MMETSP0119_2-20121206_9085_1:0.70472071440190342528,(Prok-Deino-Truepera_radiovictrix@297625024:0.64067539657297545…
Symbiodinium_minutum@gi_528621211.tre	(((Prok-Cyano-Synechococcus_sp@33866962:0.20502604414862315996,Prok-Cyano-Synechococcus_sp@78214106:0.24438241294297860517)100:1.06872930677721700299,Prok-Cyano-Synechococcus_elongatus@81300143:0.68129961914601810946)81:0.21602194576641253754,(((Pl-Rhizaria-Bigelowiella_natans@37647:1.14203351332369829052,(Pl-Apicomplexa-Toxoplasma_gondii@TGGT1_018010:0.98351765769759691427,(Pl-Stramenopile-Aureo…
Symbiodinium_minutum@gi_528628310.tre	(((Streptophyte-Populus_trichocarpa@790546:0.22332201055536646250,(((Symbiont_of_Anemonia@gi_219279257_gb_FK739155.1_FK739155_1_450_Symb_indole-3-glycerol-phosphate_synthase:0.00000092609818252042,Symbiont_of_Anemonia@gi_219256877_gb_FK734215.1_FK734215_1_450_Symb_indole-3-glycerol-phosphate_synthase:0.00000092609818252042)24:0.00000092609818252042,Symbiont_of_Anemonia@gi_219219692_gb_FK738805.1_…
Symbiodinium_minutum@gi_528629113.tre	((((Symbiont_of_Anemonia@gi_161749515_gb_EH081259.1_EH081259_3_602_Symb_anthranilate_synthase_component_I:0.33088347293128628213,(Glenodinium_foliaceum_Dark@MMETSP0119_2-20121206_9085_1:0.24285973592304962998,Streptophyte-Populus_trichocarpa@263034:0.23142879798528637192)96:0.25939331504316126553)100:0.46099367664673213119,(((Prok-Cyano-Microcoleus_chthonoplastes@254410285:0.11996584795743801821,…
Symbiodinium_minutum@gi_528629580.tre	(Prok-Alpha-Parvibaculum_lavamentivorans@154253608:0.05002974015635817950,(Symbiodinium_minutum@gi_528629580:0.27653137450235620864,((((Prok-Deino-Marinithermus_hydrothermalis@328949790:0.12921702520624972488,Prok-Deino-Thermus_scotoductus@320451320:0.31051343119663854520)100:0.66646139214325339495,((((Prok-Nitro-Thermodesulfovibrio_yellowstonii@206890857:0.58895440983083657827,Prok-Nitro-Candida…
Symbiodinium_minutum@gi_528668406.tre	(Symbiodinium_minutum@gi_528668406:0.00000092291616554212,(Prok-Alpha-Parvibaculum_lavamentivorans@154252015:0.33130095453909585990,(Prok-Alpha-Starkeya_novella@298292257:0.36819296490757796869,((Metazoa-Nematostella_vectensis@77011:0.47594501933542987526,(Prok-Alpha-Hyphomicrobium_sp@338738431:0.25329740897386271437,Prok-Alpha-Parvibaculum_lavamentivorans@154253610:0.16902060545731883989)69:0.04…
Symbiodinium_minutum@gi_528702471.tre	((Streptophyte-Populus_trichocarpa@796166:0.33366508999296456972,((Prok-Alpha-Rhodospirillum_centenum@209966098:0.18023454094879176601,(((((Pl-Rhizaria-Bigelowiella_natans@55941:0.39009613367971207598,(Fungi-Batrachochytrium_dendrobatidis@35440:0.26852968254503184475,((Fungi-Schizosaccharomyces_pompe@SPAC19A8.15:0.35537933894770729060,Fungi-Neurospora_crassa@NCU10283T0:0.18790570540938902888)99:0…
Symbiodinium_minutum@gi_528704633.tre	(Symbiodinium_minutum@gi_528704633:0.01219543628460923769,(((Symbiont_of_Anemonia@gi_219262239_gb_FK745473.1_FK745473_458_3_Symb_tryptophan_synthase_subunit_beta:0.02029730668228558327,(Symbiont_of_Anemonia@gi_219279244_gb_FK736652.1_FK736652_497_3_Symb_tryptophan_synthase_subunit_beta:0.00000089579678555587,(Symbiont_of_Anemonia@gi_219221386_gb_FK750313.1_FK750313_497_3_Symb_tryptophan_synthase_…
Symbiodinium_minutum@gi_528708828.tre	(Symbiodinium_minutum@gi_528708828:0.12160670792756847480,(Prok-Alpha-Polymorphum_gilvum@328541676:0.17665673697761152816,((Prok-Alpha-Parvibaculum_lavamentivorans@154250599:0.14426497423871409431,Prok-Alpha-Maricaulis_maris@114568647:0.30290160348230460441)58:0.07141804281603954252,((((Symbiont_of_Anemonia@gi_219275118_gb_FK749802.1_FK749802_497_3_Symb_tryptophan_synthase_subunit_beta:0.00000090…
Symbiodinium_minutum@gi_528715047.tre	(Symbiodinium_minutum@gi_528715047:0.00000092301576045259,((Prok-Alpha-Parvibaculum_lavamentivorans@154253612:0.29894655694542354718,(Prok-Alpha-Paracoccus_denitrificans@119384871:0.27580811687390466291,((((Symbiont_of_Anemonia@gi_219241272_gb_FK748802.1_FK748802_381_1_Symb_indole-3-glycerol-phosphate_synthase:0.00000092301576045259,Symbiont_of_Anemonia@gi_219281076_gb_FK738285.1_FK738285_381_1_S…
Symbiodinium_minutum@gi_528731501.tre	((((((Plastid_Protein_NCBI@gi_30468110_ref_NP_848997.1_:0.00000092216497037688,Red_algae-Cyanidioschyzon_merolae@CMV076C:0.00000092216497037688)100:1.16307266384724194985,((Pl-Haptophyte-Emiliania_huxleyi@313952:0.53223508191253932065,((((Oomycete-Phytophthora_ramorum@79142:0.09495798655180398562,Oomycete-Phytophthora_sojae@123952:0.02101257440473754817)100:0.45746960293772737094,Aurantiochytrium…
Symbiodinium_minutum@gi_528737196.tre	(Symbiodinium_minutum@gi_528589502:0.00000094872237631898,(Symbiodinium_minutum@gi_528715047:0.04933277168242902050,(Symbiodinium_minutum@gi_528628310:0.27711809275453680446,((((Prok-Alpha-Rhodopseudomonas_palustris@192291608:0.17306432948347946765,Prok-Alpha-Polymorphum_gilvum@328543801:0.22087035222417680802)59:0.09230293857249981249,Prok-Alpha-Parvibaculum_lavamentivorans@154253612:0.228118435…
Symbiodinium_minutum@gi_528673104.tre	(((((Oomycete-Phytophthora_ramorum@72580:0.02256981487916672954,Oomycete-Phytophthora_sojae@155994:0.03931865591696760698)100:0.35044918660105156549,Oomycete-Saprolegnia_parasitica@05079T0:0.27728777395557818730)100:0.29838650226094148854,((((((Fungi-Schizosaccharomyces_pompe@SPAC19A8.15:0.51237030220086854371,(Fungi-Cryptococcus_neoformans@CNAG_00649T0:0.37698274919156815610,(Fungi-Ustilago_mayd…
Assembled data
Symbiodinium_minutum@gi_524588058.tre	(Pl-Dinoflagellate-Durinskia_baltica@isotig01457:0.00000089991783422696,((Kryptoperidinium_foliaceum_Light@MMETSP0120_2-20121206_27449_1:0.04126214988818472512,(Kryptoperidinium_foliaceum_Dark@MMETSP0121_2-20121125_15250_1:0.02226935992812674459,Glenodinium_foliaceum_Light@MMETSP0118_2-20121227_31357_1:0.00000089991783422696)100:0.06247463927930313465)97:0.07924965998239547060,(Sym_min_AS@gi_5245…
Symbiodinium_minutum@gi_524618513.tre	((Durinskia_baltica_Dark@MMETSP0117_2-20130122_28579_1:0.00000090068783958495,Durinskia_baltica_Light@MMETSP0116_2-20130129_23663_1:0.00000090068783958495)100:0.16979551084474947542,(((((Prok-Nitro-Thermodesulfovibrio_yellowstonii@206890139:0.26639668893616880174,(Prok-Therm-Thermotoga_naphthophila@281411758:0.05456841138851618173,Prok-Therm-Thermotoga_lettingae@157364738:0.22311679338892398405)9…

## Sheet: Fig2 Accession
AS Tree
	Accession Number
Prok-Cyano-Lyngbya_sp	119485317
Prok-Cyano-Anabaena_variabilis	75911086
Prok-Cyano-Nodularia_spumigena	119509365
Prok-Cyano-Nostoc_sp	17227910
Prok-Cyano-Nostoc_punctiforme	186681734
Prok-Cyano-Cyanothece_sp	218439236
Prok-Cyano-Cyanothece_sp	307152268
Prok-Alpha-Brucella_suis	376281226
Prok-Alpha-Mesorhizobium_ciceri	319781826
Prok-Alpha-Agrobacterium_sp	325293648
Prok-Alpha-Polymorphum_gilvum	328544160
Prok-Alpha-Rhodopseudomonas_palustris	115526439
Kryptoperidinium_foliaceum_Light	7329
Kryptoperidinium_foliaceum_Light	51216
%Glenodinium_foliaceum_Light	58163
Glenodinium_foliaceum_Light	625
Diatom-Pseudonitzschia_CLN47	196304
Diatom-Fragilariopsis_cylindrus	256277
Diatom-Fragilariopsis_cylindrus	180417
Diatom-Thalassiosira_pseudonana	268301
Diatom-Phaeodactylum_tricornutum	17238
Stramenopile-Ectocarpus_siliculosus	0346_0021
Stramenopile-Aurantiochytrium_limacinum	jgi_141707_200102
Stramenopile-Schizochytrium_aggregatum	jgi_85877_isotig04005
Stramenopile-Aplanochytrium_kerguelense	jgi_78579__2_t10462
Haptophyte-Emiliania_huxleyi	463702
Cryptomonad-Guillardia_theta	80372
Stramenopile-Aureococcus_anophageferrens	54193
Durinskia_baltica_Light	16881
Durinskia_baltica_SLcDNA	isotig01457
Kryptoperidinium_foliaceum_Dark	15250
Glenodinium_foliaceum_Light	31357
Kryptoperidinium_foliaceum_Light	27449
PRT Tree
Diatom-Fragilariopsis_cylindrus	196763
Diatom-Pseudonitzschia_CLN47	196988
Diatom-Phaeodactylum_tricornutum	14230
Glenodinium_foliaceum_Light	1801
Glenodinium_foliaceum_Light	75174
Kryptoperidinium_foliaceum_Light	14241
Stramenopile-Aureococcus_anophageferrens	31792
Stramenopile-Pseudochattonella_farcimen	UN1482
Stramenopile-Ectocarpus_siliculosus	0003_0266
Green_algae-Coccomyxa_sp	12117
Green_algae-Chlorella_vulgaris	27114
Green_algae-Asterochloris_sp	26700
Green_algae-Chlamydomonas_reinhardtii	126030
Green_algae-Micromonas_sp	107872
Green_algae-Ostreococcus_tauri	33342
Green_algae-Ostreococcus_lucimarinus	32105
Streptophyte-Selaginella_moellendorffii	230552
Streptophyte-Physcomitrella_patens	219372
Streptophyte-Oryza_sativa	LOC_Os03g03450.1
Streptophyte-Zea_mays	19546606
Streptophyte-Sorghum_bicolor	4998991
Streptophyte-Brachypodium_distachyon	1g76800.1
Streptophyte-Arabidopsis_thaliana	AT5G17990.1
Streptophyte-Mimulus_guttatus	010120m
Streptophyte-Vitis_vinifera	17820468
Streptophyte-Populus_trichocarpa	423398
Streptophyte-Populus_trichocarpa	252148
Streptophyte-Mimulus_guttatus	016272m
Streptophyte-Vitis_vinifera	17838365
Glaucophyte-Cyanophora_paradoxa	8028_585_670
Red_algae-Cyanidioschyzon_merolae	CMC098C
Red_algae-Calliarthron_tuberculosum	IDg12235t1
Stramenopile-Oomycete-Saprolegnia_parasitica	08603T0
Stramenopile-Oomycete-Phytophthora_sojae	120969
Stramenopile-Oomycete-Phytophthora_ramorum	83105
Stramenopile-Aplanochytrium_kerguelense	jgi_50442_isotig08305
Stramenopile-Aurantiochytrium_limacinum	jgi_119642_22_32
Stramenopile-Schizochytrium_aggregatum	jgi_80346_isotig06222
Haptophyte-Emiliania_huxleyi	439707
Apicomplexa-Chromera_velia	JO791832
Durinskia_baltica_Light	31163
Glenodinium_foliaceum_Dark	33208
Kryptoperidinium_foliaceum_Dark	26355
Glenodinium_foliaceum_Light	13468
Kryptoperidinium_foliaceum_Light	25699
Dinoflagellate-Alexandrium_tamarense	UN00034
Fungi-Batrachochytrium_dendrobatidis	23435
Fungi-Ustilago_maydis	UM00518
Fungi-Schizosaccharomyces_pompe	SPBC16G5.08
Fungi-Laccaria_bicolor	253407
Fungi-Cryptococcus_neoformans	CNAG_00811T0
Cryptomonad-Guillardia_theta	80385
Rhizaria-Bigelowiella_natans	90354
InGPS-PRAI Tree
Kryptoperidinium_foliaceum_Dark	73357
Glenodinium_foliaceum_Light	63904
Glenodinium_foliaceum_Light	11995
Kryptoperidinium_foliaceum_Dark	20483
Kryptoperidinium_foliaceum_Light	29595
Durinskia_baltica_Light	65956
Durinskia_baltica_Light	33784
Stramenopile-Ectocarpus_siliculosus	0281_0043
Diatom-Thalassiosira_pseudonana	36525
Kryptoperidinium_foliaceum_Light	919
Diatom-Fragilariopsis_cylindrus	179168
Diatom-Pseudonitzschia_CLN47	302742
Diatom-Phaeodactylum_tricornutum	34747
Stramenopile-Oomycete-Phytophthora_ramorum	71833
Stramenopile-Oomycete-Phytophthora_sojae	108696
Stramenopile-Oomycete-Saprolegnia_parasitica	00497T0
Stramenopile-Aplanochytrium_kerguelense	jgi_44348_isotig06100
Stramenopile-Aurantiochytrium_limacinum	jgi_43568_isotig04290
Stramenopile-Schizochytrium_aggregatum	jgi_95590_146
Haptophyte-Emiliania_huxleyi	211619
Fungi-Neurospora_crassa	NCU00200T0
Fungi-Cryptococcus_neoformans	CNAG_04501T0
Fungi-Ustilago_maydis	UM02376
Fungi-Laccaria_bicolor	232455
Fungi-Laccaria_bicolor	241231
Fungi-Schizosaccharomyces_pompe	SPBC1539.09c
Fungi-Batrachochytrium_dendrobatidis	88876
Streptophyte-Oryza_sativa	LOC_Os08g23150.1
Streptophyte-Zea_mays	19619944
Streptophyte-Sorghum_bicolor	5058577
Prok-Cyano-Prochlorococcus_marinus	124023677
Prok-Cyano-Prochlorococcus_marinus	33240820
Prok-Alpha-Methylocella_silvestris	217976690
Prok-Alpha-Ketogulonicigenium_vulgare	310815583
Prok-Alpha-Rhodobacter_sphaeroides	126461481
Prok-Alpha-Magnetospirillum_magneticum	83311962
Prok-Deino-Deinococcus_proteolyticus	325284634
Prok-Alpha-Beijerinckia_indica	182678535
TS Tree
Prok-Thermodesulfovibrio_yellowstonii	206890139
Streptophyte-Selaginella_moellendorffii	80089
Streptophyte-Physcomitrella_patens	124222
Streptophyte-Brachypodium_distachyon	1g35600
Streptophyte-Oryza_sativa	LOC_Os06g42560.1
Streptophyte-Zea_mays	19548264
Streptophyte-Populus_trichocarpa	266088
Streptophyte-Vitis_vinifera	17841409
Streptophyte-Mimulus_guttatus	024750m
Streptophyte-Arabidopsis_thaliana	AT5G38530
Durinskia_baltica_Light	23663
Cryptomonad-Guillardia_theta	159516
Prok-Therm-Thermotoga_naphthophila	281411758
Excavate-Naegleria_gruberi	estExt_fgeneshNG_pg.C_350060
Kryptoperidinium_foliaceum_Dark	11950
Glenodinium_foliaceum_Light	23161
Kryptoperidinium_foliaceum_Dark	77010
Kryptoperidinium_foliaceum_Light	49738
Kryptoperidinium_foliaceum_Light	31390
Green_algae-Micromonas_sp	53147
Diatom-Fragilariopsis_cylindrus	251137
Diatom-Pseudonitzschia_CLN47	224940
Kryptoperidinium_foliaceum_Light	29407
Diatom-Phaeodactylum_tricornutum	52286
Apicomplexa-Cryptosporidium_parvum	cgd5_4560
Apicomplexa-Cryptosporidium_hominis	Chro.50503
Prok-Therm-Thermotoga_thermarum	338730281
Prok-Therm-Thermotoga_naphthophila	281412197
Metazoa-Nematostella_vectensis	75942
Metazoa-Nematostella_vectensis	152185
Glenodinium_foliaceum_Dark	8418
Streptophyte-Populus_trichocarpa	274483
Prok-Therm-Petrotoga_mobilis	160902667
Prok-Nitro-Candidatus_Nitrospira	302037369
Prok-Nitro-Thermodesulfovibrio_yellowstonii	206890677
Diatom-Fragilariopsis_cylindrus	169676
Diatom-Pseudonitzschia_CLN47	240357
Kryptoperidinium_foliaceum_Dark	66479
Glenodinium_foliaceum_Dark	88141
Glenodinium_foliaceum_Dark	86598
Durinskia_baltica_Light	2712
Kryptoperidinium_foliaceum_Light	6675
Diatom-Phaeodactylum_tricornutum	41702
Diatom-Thalassiosira_pseudonana	25605
Stramenopile-Aureococcus_anophageferrens	25486
Stramenopile-Ectocarpus_siliculosus	0060_0108
Stramenopile-Ectocarpus_siliculosus	0036_0051
Cryptomonad-Guillardia_theta	159960
Durinskia_baltica_Light	44251
Durinskia_baltica_Light	49182
Kryptoperidinium_foliaceum_Light	17924
Kryptoperidinium_foliaceum_Light	72463
Kryptoperidinium_foliaceum_Light	57781
Glenodinium_foliaceum_Dark	46335
Glenodinium_foliaceum_Dark	78462
Kryptoperidinium_foliaceum_Dark	77031
Glenodinium_foliaceum_Light	48845
Glenodinium_foliaceum_Light	47815
Glenodinium_foliaceum_Light	49753
Glenodinium_foliaceum_Dark	55026
Kryptoperidinium_foliaceum_Dark	50234
Kryptoperidinium_foliaceum_Dark	50412
Glenodinium_foliaceum_Light	49775
Glenodinium_foliaceum_Dark	59162
Glenodinium_foliaceum_Light	7577
Kryptoperidinium_foliaceum_Dark	36535
Kryptoperidinium_foliaceum_Light	18523
Kryptoperidinium_foliaceum_Light	57069
Durinskia_baltica_Dark	6086
Haptophyte-Emiliania_huxleyi	427526
Haptophyte-Prymnesium_parvum	UN0255
Glaucophyte-Cyanophora_paradoxa	3259_1028_1426
Stramenopile-Aurantiochytrium_limacinum	jgi_Aurli1_139036_90006
Stramenopile-Schizochytrium_aggregatum	jgi_Schag1_46462_t10352
Stramenopile-Aplanochytrium_kerguelense	jgi_Aplke1_47937_isotig03650
Stramenopile-Oomycete-Saprolegnia_parasitica	02249T0
Stramenopile-Oomycete-Phytophthora_ramorum	71373
Stramenopile-Oomycete-Phytophthora_sojae	108915
Fungi-Cryptococcus_neoformans	CNAG_00649T0
Fungi-Laccaria_bicolor	187542
Fungi-Ustilago_maydis	UM04584
Fungi-Schizosaccharomyces_pompe	SPAC19A8.15
Fungi-Neurospora_crassa	NCU10283T0
Fungi-Batrachochytrium_dendrobatidis	35440
Rhizaria-Bigelowiella_natans	55941

## Sheet: Fig3 Accession
AS Tree
	Accession number
Prok-Cyano-Lyngbya_sp	119485317
Prok-Cyano-Anabaena_variabilis	75911086
Prok-Cyano-Nodularia_spumigena	119509365
Prok-Cyano-Nostoc_punctiforme	186681734
Prok-Cyano-Nostoc_sp	17227910
Prok-Cyano-Cyanothece_sp	218439236
Prok-Cyano-Cyanothece_sp	307152268
Prok-Alpha-Rhodopseudomonas_palustris	115526439
Prok-Alpha-Brucella_suis	376281226
Prok-Alpha-Mesorhizobium_ciceri	319781826
Prok-Alpha-Agrobacterium_sp	325293648
Prok-Alpha-Polymorphum_gilvum	328544160
Kryptoperidinium_foliaceum_Light	7329
Kryptoperidinium_foliaceum_Light	51216
Glenodinium_foliaceum_Light	58163
Glenodinium_foliaceum_Light	625
Diatom-Pseudonitzschia_CLN47	196304
Diatom-Fragilariopsis_cylindrus	256277
Diatom-Fragilariopsis_cylindrus	180417
Diatom-Phaeodactylum_tricornutum	17238
Diatom-Thalassiosira_pseudonana	268301
Stramenopile-Ectocarpus_siliculosus	0346_0021
Haptophyte-Emiliania_huxleyi	463702
Stramenopile_Aurantiochytrium_limacinum	jgi_141707_200102
Schizochytrium_aggregatum	jgi_85877_isotig04005
Aplanochytrium_kerguelense	jgi_78579_2_t10462
Durinskia_baltica_Light	16881
Durinskia_baltica_SLcDNA	isotig01457
Kryptoperidinium_foliaceum_Dark	15250
Glenodinium_foliaceum_Light	31357
Kryptoperidinium_foliaceum_Light	27449
Dinoflagellate-Karlodinium_micrum	186963243
Dinoflagellate-Symbiodinium_minutum	524588058
Stramenopile-Aureococcus_anophageferrens	54193
Cryptomonad-Guillardia_theta	80372
PRT Tree
Diatom-Fragilariopsis_cylindrus	196763
Diatom-Pseudonitzschia_CLN47	196988
Glenodinium_foliaceum_Light	1801
Glenodinium_foliaceum_Light	75174
Kryptoperidinium_foliaceum_Light	14241
Diatom-Phaeodactylum_tricornutum	14230
Stramenopile-Aureococcus_anophageferrens	31792
Stramenopile-Pseudochattonella_farcimen	UN1482
Stramenopile-Ectocarpus_siliculosus	0003_0266
Green_algae-Coccomyxa_sp	12117
Green_algae-Chlorella_vulgaris	27114
Green_algae-Asterochloris_sp	26700
Green_algae-Chlamydomonas_reinhardtii	126030
Green_algae-Micromonas_sp	107872
Green_algae-Ostreococcus_tauri	33342
Green_algae-Ostreococcus_lucimarinus	32105
Streptophyte-Selaginella_moellendorffii	230552
Streptophyte-Physcomitrella_patens	219372
Streptophyte-Oryza_sativa	LOC_Os03g03450.1
Streptophyte-Zea_mays	19546606
Streptophyte-Sorghum_bicolor	4998991
Streptophyte-Brachypodium_distachyon	1g76800.1
Streptophyte-Arabidopsis_thaliana	AT5G17990.1
Streptophyte-Mimulus_guttatus	016272m
Streptophyte-Vitis_vinifera	17838365
Streptophyte-Populus_trichocarpa	423398
Streptophyte-Populus_trichocarpa	252148
Streptophyte-Mimulus_guttatus	010120m
Streptophyte-Vitis_vinifera	17820468
Glaucophyte-Cyanophora_paradoxa	8028_585_670
Red_algae-Cyanidioschyzon_merolae	CMC098C
Red_algae-Calliarthron_tuberculosum	IDg12235t1
Stramenopile-Oomycete-Saprolegnia_parasitica	08603T0
Stramenopile-Oomycete-Phytophthora_sojae	120969
Stramenopile-Oomycete-Phytophthora_ramorum	83105
Aplanochytrium_kerguelense	jgi_50442_isotig08305
Alexandrium_tamarense	42750557
Aurantiochytrium_limacinum	jgi_119642_22_32
Schizochytrium_aggregatum	jgi_80346_isotig06222
Haptophyte-Emiliania_huxleyi	439707
Apicomplexa-Chromera_velia	JO791832
Durinskia_baltica_Light	31163
Glenodinium_foliaceum_Dark	33208
Kryptoperidinium_foliaceum_Dark	26355
Glenodinium_foliaceum_Light	13468
Kryptoperidinium_foliaceum_Light	25699
Dinoflagellate-Alexandrium_tamarense	UN00034
Dinoflagellate-Alexandrium_tamarense	219223170
Dinoflagellate-Alexandrium_tamarense	117400087
Dinoflagellate-Alexandrium_tamarense	219235787
Dinoflagellate-Alexandrium_tamarense	40755282
Fungi-Batrachochytrium_dendrobatidis	23435
Fungi-Ustilago_maydis	UM00518
Fungi-Schizosaccharomyces_pompe	SPBC16G5.08
Fungi-Laccaria_bicolor	253407
Fungi-Cryptococcus_neoformans	CNAG_00811T0
Cryptomonad-Guillardia_theta	80385
Rhizaria-Bigelowiella_natans	90354
InGPS-PRAI Tree
Kryptoperidinium_foliaceum_Dark	73357
Kryptoperidinium_foliaceum_Dark	20483
Glenodinium_foliaceum_Light	11995
Glenodinium_foliaceum_Light	63904
Kryptoperidinium_foliaceum_Light	29595
Durinskia_baltica_Light	65956
Durinskia_baltica_Light	33784
Stramenopile-Ectocarpus_siliculosus	0281_0043
Diatom-Thalassiosira_pseudonana	36525
Diatom-Phaeodactylum_tricornutum	34747
Kryptoperidinium_foliaceum_Light	919
Diatom-Fragilariopsis_cylindrus	179168
Diatom-Pseudonitzschia_CLN47	302742
Stramenopile-Oomycete-Saprolegnia_parasitica	00497T0
Stramenopile-Oomycete-Phytophthora_sojae	108696
Stramenopile-Oomycete-Phytophthora_ramorum	71833
Stramenopile-Aplanochytrium_kerguelense	jgi_44348_isotig06100
Stramenopile-Aurantiochytrium_limacinum	jgi_43568_isotig04290
Stramenopile-Schizochytrium_aggregatum	jgi_95590_146
Haptophyte-Emiliania_huxleyi	211619
Fungi-Batrachochytrium_dendrobatidis	88876
Fungi-Ustilago_maydis	UM02376
Fungi-Cryptococcus_neoformans	CNAG_04501T0
Fungi-Laccaria_bicolor	241231
Fungi-Laccaria_bicolor	232455
Fungi-Neurospora_crassa	NCU00200T0
Fungi-Schizosaccharomyces_pompe	SPBC1539.09c
Prok-Alpha-Beijerinckia_indica	182678535
Streptophyte-Oryza_sativa	LOC_Os08g23150.1
Streptophyte-Zea_mays	19619944
Streptophyte-Sorghum_bicolor	5058577
Prok-Cyano-Prochlorococcus_marinus	33240820
Prok-Cyano-Prochlorococcus_marinus	124023677
Prok-Deino-Deinococcus_proteolyticus	325284634
Dinoflagellate-Symbiont_of_Anemonia	219281076
Dinoflagellate-Symbiont_of_Anemonia	219241272
Dinoflagellate-Symbiont_of_Anemonia	117402580
Dinoflagellate-Symbiont_of_Anemonia	219279257
Dinoflagellate-Symbiont_of_Anemonia	219256877
Dinoflagellate-Symbiont_of_Anemonia	219249362
Dinoflagellate-Symbiont_of_Anemonia	219219692
Prok-Alpha-Ketogulonicigenium_vulgare	310815583
Prok-Alpha-Rhodobacter_sphaeroides	126461481
Dinoflagellate-Symbiodinium_minutum	528715047
Dinoflagellate-Symbiodinium_minutum	528615119
Dinoflagellate-Symbiodinium_minutum	528737196
Dinoflagellate-Symbiodinium_minutum	528589502
Dinoflagellate-Symbiodinium_minutum	528628310
Prok-Alpha-Methylocella_silvestris	217976690
Prok-Alpha-Magnetospirillum_magneticum	83311962
TS Tree
Streptophyte-Physcomitrella_patens	124222
Streptophyte-Selaginella_moellendorffii	80089
Streptophyte-Brachypodium_distachyon	1g35600.1
Streptophyte-Oryza_sativa	LOC_Os06g42560.1
Streptophyte-Zea_mays	19548264
Streptophyte-Populus_trichocarpa	266088
Streptophyte-Vitis_vinifera	17841409
Streptophyte-Mimulus_guttatus	024750m
Streptophyte-Arabidopsis_thaliana	AT5G38530.1
Dinoflagellate-Alexandrium_minutum	297651196
Dinoflagellate-Alexandrium_minutum	307932475
Dinoflagellate-Alexandrium_minutum	297651663
Dinoflagellate-Alexandrium_ostenfeldii	42750355
Dinoflagellate-Symbiodinium_minutum	524618513
Dinoflagellate-Karenia_brevis	117397467
Cryptomonad-Guillardia_theta	159516
Prok-Therm-Thermotoga_naphthophila	281411758
Prok-Nitro-Thermodesulfovibrio_yellowstonii	206890139
Kryptoperidinium_foliaceum_Dark	11950
Kryptoperidinium_foliaceum_Dark	77010
Kryptoperidinium_foliaceum_Light	49738
Kryptoperidinium_foliaceum_Light	31390
Diatom-Fragilariopsis_cylindrus	251137
Diatom-Pseudonitzschia_CLN47	224940
Kryptoperidinium_foliaceum_Light	29407
Diatom-Phaeodactylum_tricornutum	52286
Apicomplexa-Cryptosporidium_parvum	cgd5_4560
Apicomplexa-Cryptosporidium_hominis	Chro.50503
Diatom-Fragilariopsis_cylindrus	169676
Diatom-Pseudonitzschia_CLN47	240357
Durinskia_baltica_Light	2712
Kryptoperidinium_foliaceum_Dark	66479
Glenodinium_foliaceum_Dark	88141
Glenodinium_foliaceum_Dark	86598
Kryptoperidinium_foliaceum_Light	6675
Diatom-Phaeodactylum_tricornutum	41702
Diatom-Thalassiosira_pseudonana	25605
Stramenopile-Aureococcus_anophageferrens	25486
Stramenopile-Ectocarpus_siliculosus	0060_0108
Stramenopile-Ectocarpus_siliculosus	0036_0051
Durinskia_baltica_Light	44251
Durinskia_baltica_Light	49182
Durinskia_baltica_Dark	6086
Kryptoperidinium_foliaceum_Light	17924
Kryptoperidinium_foliaceum_Light	72463
Kryptoperidinium_foliaceum_Light	57781
Glenodinium_foliaceum_Dark	46335
Glenodinium_foliaceum_Dark	78462
Kryptoperidinium_foliaceum_Dark	77031
Glenodinium_foliaceum_Light	48845
Glenodinium_foliaceum_Light	47815
Glenodinium_foliaceum_Light	49753
Glenodinium_foliaceum_Dark	55026
Kryptoperidinium_foliaceum_Dark	50234
Kryptoperidinium_foliaceum_Dark	50412
Glenodinium_foliaceum_Light	49775
Glenodinium_foliaceum_Dark	59162
Glenodinium_foliaceum_Light	7577
Kryptoperidinium_foliaceum_Dark	36535
Kryptoperidinium_foliaceum_Light	18523
Kryptoperidinium_foliaceum_Light	57069
Dinoflagellate-Alexandrium_catenella	186964913
Dinoflagellate-Alexandrium_tamarense	48701842
Dinoflagellate-Alexandrium_tamarense	297650291
Haptophyte-Emiliania_huxleyi	427526
Cryptomonad-Guillardia_theta	159960
Haptophyte-Prymnesium_parvum	UN0255
Glaucophyte-Cyanophora_paradoxa	3259_1028_1426
Stramenopile-Aurantiochytrium_limacinum	jgi_139036_90006
Stramenopile-Schizochytrium_aggregatum	jgi_46462_10352
Stramenopile-Aplanochytrium_kerguelense	jgi_47937_isotig03650
Stramenopile-Oomycete-Saprolegnia_parasitica	02249T0
Stramenopile-Oomycete-Phytophthora_ramorum	71373
Stramenopile-Oomycete-Phytophthora_sojae	108915
Fungi-Cryptococcus_neoformans	CNAG_00649T0
Fungi-Laccaria_bicolor	187542
Fungi-Batrachochytrium_dendrobatidis	35440
Fungi-Schizosaccharomyces_pompe	SPAC19A8.15
Fungi-Neurospora_crassa	NCU10283T0
Fungi-Ustilago_maydis	UM04584
Rhizaria-Bigelowiella_natans	55941
